# Supplementary material for: ADCY5 Gene Affects Seasonal Reproduction in Dairy Goats by Regulating Ovarian Granulosa Cells Steroid Hormone Synthesis
Source: Int J Mol Sci. 2025 Feb 14;26(4):1622. doi: 10.3390/ijms26041622 (PMC11855216; doi:10.3390/ijms26041622)
Supplement: Supplementary file 1 [file ijms-26-01622-s001.zip]

Archive with 1 entries (1 files):
- ijms-3421305-supplementary.pdf
